# Supplementary material for: The Compound (E)-2-Cyano-N,3-diphenylacrylamide (JMPR-01): A Potential Drug for Treatment of Inflammatory Diseases
Source: Pharmaceutics. 2022 Jan 13;14(1):188. doi: 10.3390/pharmaceutics14010188 (PMC8777680; doi:10.3390/pharmaceutics14010188)
Supplement: Supplementary file 1 [file pharmaceutics-14-00188-s001.zip]

Archive with 1 entries (1 files):
- pharmaceutics-1535598-supplementary.pdf
